# Supplementary material for: Large-Scale Application of Double-Stranded RNA Shows Potential for Reduction of Sacbrood Virus Disease in Apis cerana Apiaries
Source: Viruses. 2023 Mar 31;15(4):897. doi: 10.3390/v15040897 (PMC10145737; doi:10.3390/v15040897)
Supplement: Supplementary file 1 [file viruses-15-00897-s001.zip]

Archive with 1 entries (1 files):
- viruses-2183046-supplementary.pdf
